# Supplementary material for: Genome-Wide Analysis of LBD Transcription Factor Genes in Dendrobium catenatum
Source: Int J Mol Sci. 2022 Feb 14;23(4):2089. doi: 10.3390/ijms23042089 (PMC8877895; doi:10.3390/ijms23042089)
Supplement: Supplementary file 1 [file ijms-23-02089-s001.zip]

Archive with 1 entries (1 files):
- ijms-1574288-supplementary.xlsx
