# Supplementary material for: Genome-Wide Analysis of LBD Transcription Factor Genes in Dendrobium catenatum
Source: Int J Mol Sci. 2022 Feb 14;23(4):2089. doi: 10.3390/ijms23042089 (PMC8877895; doi:10.3390/ijms23042089)
Supplement: Supplementary file 1 [file ijms-23-02089-s001.zip › ijms-1574288-supplementary.xlsx]

## Sheet: Sheet1
Table S1. The primer sequences of DcaLBDs’ CDS.
Primer Name	Sequence (5’ to 3’)
101G-DcaLBD6-SalI-F	GCAGCGGCCGTCGAC ATGACGTCGCTTACTCCGCC
101G-DcaLBD6-EcoRI-R	GTTGATTCAGAATTC CTACGCAGGCCCAACCCCAT
101G-DcaLBD18-SalI-F	GCAGCGGCCGTCGACATGAGTACTGGAAGTACGAGC
101G-DcaLBD18-EcoRI-R	GTTGATTCAGAATTC CTAAGGTTGCTTGGGCAACA
101G-DcaLBD41-SalI-F	GCAGCGGCCGTCGAC ATGAGAATGAGCTGCAATGG
101G-DcaLBD41-EcoRI-R	GTTGATTCAGAATTC TCAAACCGCAAGCTCAAGC
101G-DcaLBD37-SalI-F	GCAGCGGCCGTCGAC ATGAGCTGCAATGGTTGTC
101G-DcaLBD37-EcoRI-R	GTTGATTCAGAATTC TCAGACGAAGAGATTCAAAAGC
101G-DcaLBD38-SalI-F	GCAGCGGCCGTCGAC ATGAGCTGCAACGGGTGTC
101G-DcaLBD38-EcoRI-R	GTTGATTCAGAATTC TCAGACTAAGAGATTCAGAAGCC
